# Supplementary material for: Maize brachytic2 (br2) suppresses the elongation of lower internodes for excessive auxin accumulation in the intercalary meristem region
Source: BMC Plant Biol. 2019 Dec 27;19:589. doi: 10.1186/s12870-019-2200-5 (PMC6935237; doi:10.1186/s12870-019-2200-5)
Supplement: Supplementary file 1 — Additional file 1: Table S1. Probe sequences for BR2 in situ hybridization and primers used for sequencing and qRT-PCR as well as homologous recombinant. [file 12870_2019_2200_MOESM1_ESM.xlsx]

## Sheet: Sheet1
Table S1 Probe sequences for BR2 in situ hybridization and primers used for sequencing and qRT-PCR as well as homologous recombinant.
Gene Primer	Primer sequence (5' - 3')
Antisense-Probe-BR2	DIG-TGCCCACGAGGATGCCCAGATTGCCG
Sense-Probe-BR2	DIG-CGGCAATCTGGGCATCCTCGTGGGCA
BR2-T01	L	ATGTCTAGCAGCGACCCGGAG
	R	CTACGCGGCCCCGTTGCACG
BR2-T02	L	ATGTCTAGCAGCGACCCGGAG
	R	CTATACGGGACGGACCTGC
Q-BR2-both	L	GGAAGAGCACGGTGGTGTCG
	R	GATGAAGGAGTGGGCGTTGG
Q-BR2-T01	L	GACGCTGGCGGAGATGGA
	R	AGGATGGCGGGGTTCTTG
Q-BR2-T02	L	GGTTCTACGACCCCAGCG
	R	GAGAAGTGGCAGTGCAGC
ACTIN1	L	GCTAGTGGGCGAACAACTGGTA
	R	CATTAGGTGGTCGGTGAGGTC
pGADT7-HindⅢ-BR2-T01-a	L	CATACAATCAACTCCAAGCTTATGTCTAGCAGCGAC
	R	GCATGCGGATGAGCTTGGCGTAG
pGADT7-HindⅢ-BR2-T01-b	L	CTACGCCAAGCTCATCCGCATGC
	R	TGGCGAAGAAGTCCAAAGCTTCTACGCGGCCCCGTTGC
pGADT7-HindⅢ-BR2-T02	L	CATACAATCAACTCCAAGCTTATGTCTAGCAGCGAC
	R	TGGCGAAGAAGTCCAAAGCTTCTATACGGGACGGAC
Note: DIG represents Digoxin mark; Base sequence with boldface and underline in some primers represents restriction enzyme site.
